# Supplementary material for: Post-Effort Changes in Autophagy- and Inflammation-Related Gene Expression in White Blood Cells of Healthy Young Men
Source: Cells. 2021 Jun 6;10(6):1406. doi: 10.3390/cells10061406 (PMC8229752; doi:10.3390/cells10061406)
Supplement: Supplementary file 1 [file cells-10-01406-s001.zip]

Archive with 1 entries (1 files):
- cells-1215024-supplementary.pdf
